# Supplementary material for: Synthesis of Sulfonamides Incorporating Piperidinyl-Hydrazidoureido and Piperidinyl-Hydrazidothioureido Moieties and Their Carbonic Anhydrase I, II, IX and XII Inhibitory Activity
Source: Molecules. 2022 Aug 23;27(17):5370. doi: 10.3390/molecules27175370 (PMC9457746; doi:10.3390/molecules27175370)
Supplement: Supplementary file 1 [file molecules-27-05370-s001.zip]

Archive with 1 entries (1 files):
- molecules-1874765-supplementary.pdf
